# Supplementary material for: Systemic autoinflammatory diseases
Source: J Autoimmun. Author manuscript; Available in PMC 2021 May 5. (PMC7610735; doi:10.1016/j.jaut.2020.102421)
Supplement: Supplementary Data [file EMS123254-supplement-_Supplementary_Data.xml]

<?xml version="1.0" encoding="UTF-8" standalone="no"?><data:data><datasets><author>julie.krainer@ait.ac.at</author><type>0</type><dataset><value>1</value><reason>No data was used for the research described in the article</reason><comments/></dataset></datasets></data:data>
